# Supplementary material for: Dissipation and Dietary Risk Assessment of Prochloraz in Strawberries under Greenhouse Conditions
Source: Molecules. 2023 Nov 9;28(22):7498. doi: 10.3390/molecules28227498 (PMC10672735; doi:10.3390/molecules28227498)
Supplement: Supplementary file 1 [file molecules-28-07498-s001.zip]

Archive with 1 entries (1 files):
- molecules-2608328-supplementary.pdf
